# Supplementary material for: Phylogenetic relationships of 'Polyalthia' in Fiji
Source: PhytoKeys. 2020 Oct 28;165:99–113. doi: 10.3897/phytokeys.165.57094 (PMC7642154; doi:10.3897/phytokeys.165.57094)
Supplement: XML Treatment for Huberantha vitiensis [file phytokeys.165.57094-treatment5.xml]

<!DOCTYPE tp:taxon-treatment
  PUBLIC "-//TaxonX//DTD Taxonomic Treatment Publishing DTD v0 20100105//EN" "tax-treatment-NSO.dtd">
<tp:taxon-treatment xmlns:tp="http://www.plazi.org/taxpub"><tp:treatment-meta><kwd-group><label>Taxon classification</label><kwd><named-content xmlns:xlink="http://www.w3.org/1999/xlink" content-type="kingdom">Plantae</named-content></kwd><kwd><named-content xmlns:xlink="http://www.w3.org/1999/xlink" content-type="order">Magnoliales</named-content></kwd><kwd><named-content xmlns:xlink="http://www.w3.org/1999/xlink" content-type="family">Annonaceae</named-content></kwd></kwd-group><mixed-citation publication-type="journal"><person-group><name><surname>Xue</surname><given-names>Bine</given-names></name><name><surname>Chen</surname><given-names>Yanwen</given-names></name><name><surname>Saunders</surname><given-names>Richard M.K.</given-names></name></person-group><article-title>Phylogenetic relationships of '<italic><tp:taxon-name><tp:taxon-name-part taxon-name-part-type="genus" reg="Polyalthia">Polyalthia</tp:taxon-name-part></tp:taxon-name></italic>' in Fiji</article-title><source>PhytoKeys</source><day>28</day><month>10</month><year>2020</year><volume>165</volume><fpage>99</fpage><lpage>113</lpage><pub-id pub-id-type="doi">10.3897/phytokeys.165.57094</pub-id></mixed-citation></tp:treatment-meta><tp:nomenclature><tp:taxon-name><object-id xmlns:xlink="http://www.w3.org/1999/xlink" content-type="arpha" xlink:type="simple">3834FB12-DCAB-5BC9-9FED-AA5C195E0D09</object-id>
              <tp:taxon-name-part taxon-name-part-type="genus" reg="Huberantha">Huberantha</tp:taxon-name-part>
              <tp:taxon-name-part taxon-name-part-type="species" reg="vitiensis">vitiensis</tp:taxon-name-part>
            </tp:taxon-name><tp:taxon-authority>(Seem.) Chaowasku, Kew Bulletin 70(2)–23: 3. 2015.</tp:taxon-authority></tp:nomenclature><tp:treatment-sec sec-type="Basionym" id="SECID0ERUAG"><title>Basionym.</title><p><italic><tp:taxon-name><tp:taxon-name-part taxon-name-part-type="genus" reg="Polyalthia">Polyalthia</tp:taxon-name-part> <tp:taxon-name-part taxon-name-part-type="species" reg="vitiensis">vitiensis</tp:taxon-name-part></tp:taxon-name></italic> Seem., Flora Vitiensis 1: 4, pl. 3. 1865.</p></tp:treatment-sec><tp:treatment-sec sec-type="Homotypic synonym" id="SECID0ECVAG"><title>Homotypic synonym.</title><p><italic><tp:taxon-name><tp:taxon-name-part taxon-name-part-type="genus" reg="Hubera">Hubera</tp:taxon-name-part> <tp:taxon-name-part taxon-name-part-type="species" reg="vitiensis">vitiensis</tp:taxon-name-part></tp:taxon-name></italic> (Seem.) Chaowasku, Phytotaxa 69: 51. 2012.</p></tp:treatment-sec><tp:treatment-sec sec-type="Heterotypic synonym" id="SECID0ETVAG"><title>Heterotypic synonym.</title><p><italic><tp:taxon-name><tp:taxon-name-part taxon-name-part-type="genus" reg="Polyalthia">Polyalthia</tp:taxon-name-part> <tp:taxon-name-part taxon-name-part-type="species" reg="pedicellata">pedicellata</tp:taxon-name-part></tp:taxon-name></italic> A.C.Sm., Bulletin of the Bernice P. Bishop Museum 141: 61, fig. 29. 1936.</p></tp:treatment-sec><tp:treatment-sec sec-type="material" id="SECID0EEWAG"><title>Type.</title><p>Fiji, Ovalau, near Port Kinnaird, Jul. 1860, <italic>B. Seemann 4</italic> (holotype: K[K000691678]).</p></tp:treatment-sec></tp:taxon-treatment>
