# Supplementary material for: Phylogenetic relationships of 'Polyalthia' in Fiji
Source: PhytoKeys. 2020 Oct 28;165:99–113. doi: 10.3897/phytokeys.165.57094 (PMC7642154; doi:10.3897/phytokeys.165.57094)
Supplement: XML Treatment for Meiogyne amygdalina [file phytokeys.165.57094-treatment6.xml]

<!DOCTYPE tp:taxon-treatment
  PUBLIC "-//TaxonX//DTD Taxonomic Treatment Publishing DTD v0 20100105//EN" "tax-treatment-NSO.dtd">
<tp:taxon-treatment xmlns:tp="http://www.plazi.org/taxpub"><tp:treatment-meta><kwd-group><label>Taxon classification</label><kwd><named-content xmlns:xlink="http://www.w3.org/1999/xlink" content-type="kingdom">Plantae</named-content></kwd><kwd><named-content xmlns:xlink="http://www.w3.org/1999/xlink" content-type="order">Magnoliales</named-content></kwd><kwd><named-content xmlns:xlink="http://www.w3.org/1999/xlink" content-type="family">Annonaceae</named-content></kwd></kwd-group><mixed-citation publication-type="journal"><person-group><name><surname>Xue</surname><given-names>Bine</given-names></name><name><surname>Chen</surname><given-names>Yanwen</given-names></name><name><surname>Saunders</surname><given-names>Richard M.K.</given-names></name></person-group><article-title>Phylogenetic relationships of '<italic><tp:taxon-name><tp:taxon-name-part taxon-name-part-type="genus" reg="Polyalthia">Polyalthia</tp:taxon-name-part></tp:taxon-name></italic>' in Fiji</article-title><source>PhytoKeys</source><day>28</day><month>10</month><year>2020</year><volume>165</volume><fpage>99</fpage><lpage>113</lpage><pub-id pub-id-type="doi">10.3897/phytokeys.165.57094</pub-id></mixed-citation></tp:treatment-meta><tp:nomenclature><tp:taxon-name><object-id xmlns:xlink="http://www.w3.org/1999/xlink" content-type="arpha" xlink:type="simple">4C26FBB6-1B3B-57CB-B48E-7EAC6537680E</object-id>
              <tp:taxon-name-part taxon-name-part-type="genus" reg="Meiogyne">Meiogyne</tp:taxon-name-part>
              <tp:taxon-name-part taxon-name-part-type="species" reg="amygdalina">amygdalina</tp:taxon-name-part>
            </tp:taxon-name><tp:taxon-authority>(A.Gray) B.Xue &amp; R.M.K.Saunders, Syst. Bot. 39(2): 401. 2014.</tp:taxon-authority></tp:nomenclature><tp:treatment-sec sec-type="Basionym" id="SECID0EPXAG"><title>Basionym.</title><p><italic><tp:taxon-name><tp:taxon-name-part taxon-name-part-type="genus" reg="Uvaria">Uvaria</tp:taxon-name-part> <tp:taxon-name-part taxon-name-part-type="species" reg="amydalina">amydalina</tp:taxon-name-part></tp:taxon-name></italic> A.Gray, Bot. U.S. Expl. Exped. 1: 31. 1854.</p></tp:treatment-sec><tp:treatment-sec sec-type="Homotypic synonym" id="SECID0EAYAG"><title>Homotypic synonym.</title><p><italic><tp:taxon-name><tp:taxon-name-part taxon-name-part-type="genus" reg="Polyalthia">Polyalthia</tp:taxon-name-part> <tp:taxon-name-part taxon-name-part-type="species" reg="amygdalina">amygdalina</tp:taxon-name-part></tp:taxon-name></italic> A.Gray Gillespie, Bernice P. Bishop Mus. Bull. 83: 4. 1931.</p></tp:treatment-sec><tp:treatment-sec sec-type="Heterotypic synonym" id="SECID0ERYAG"><title>Heterotypic synonym.</title><p><italic><tp:taxon-name><tp:taxon-name-part taxon-name-part-type="genus" reg="Desmos">Desmos</tp:taxon-name-part> <tp:taxon-name-part taxon-name-part-type="species" reg="leucanthus">leucanthus</tp:taxon-name-part></tp:taxon-name></italic> A.C.Sm., J. Arnold Arbor. 31 (2): 156. 1950.</p></tp:treatment-sec><tp:treatment-sec sec-type="material" id="SECID0ECZAG"><title>Type.</title><p>Fiji, Ovalau, 1840, <italic>Wilkes Explor. Exped. s.n.</italic> (hololectotype, designated by <xref ref-type="bibr" rid="B16">Smith (1936</xref>: 60): GH[GH00039616]; isolectotype: US[US00104128]).</p></tp:treatment-sec><ref-list><ref id="B16"><mixed-citation xmlns:xlink="http://www.w3.org/1999/xlink" xlink:type="simple"><person-group><name name-style="western"><surname>Smith</surname><given-names>AC</given-names></name></person-group> (<year>1936</year>) <article-title>Fijian plant studies. Bernice P.</article-title><source>Bishop Museum Bulletin</source><volume>141</volume>: <fpage>1</fpage>–<lpage>166</lpage>.</mixed-citation></ref></ref-list></tp:taxon-treatment>
