# Supplementary material for: Phylogenetic relationships of 'Polyalthia' in Fiji
Source: PhytoKeys. 2020 Oct 28;165:99–113. doi: 10.3897/phytokeys.165.57094 (PMC7642154; doi:10.3897/phytokeys.165.57094)
Supplement: XML Treatment for Meiogyne laddiana [file phytokeys.165.57094-treatment9.xml]

<!DOCTYPE tp:taxon-treatment
  PUBLIC "-//TaxonX//DTD Taxonomic Treatment Publishing DTD v0 20100105//EN" "tax-treatment-NSO.dtd">
<tp:taxon-treatment xmlns:tp="http://www.plazi.org/taxpub"><tp:treatment-meta><kwd-group><label>Taxon classification</label><kwd><named-content xmlns:xlink="http://www.w3.org/1999/xlink" content-type="kingdom">Plantae</named-content></kwd><kwd><named-content xmlns:xlink="http://www.w3.org/1999/xlink" content-type="order">Magnoliales</named-content></kwd><kwd><named-content xmlns:xlink="http://www.w3.org/1999/xlink" content-type="family">Annonaceae</named-content></kwd></kwd-group><mixed-citation publication-type="journal"><person-group><name><surname>Xue</surname><given-names>Bine</given-names></name><name><surname>Chen</surname><given-names>Yanwen</given-names></name><name><surname>Saunders</surname><given-names>Richard M.K.</given-names></name></person-group><article-title>Phylogenetic relationships of '<italic><tp:taxon-name><tp:taxon-name-part taxon-name-part-type="genus" reg="Polyalthia">Polyalthia</tp:taxon-name-part></tp:taxon-name></italic>' in Fiji</article-title><source>PhytoKeys</source><day>28</day><month>10</month><year>2020</year><volume>165</volume><fpage>99</fpage><lpage>113</lpage><pub-id pub-id-type="doi">10.3897/phytokeys.165.57094</pub-id></mixed-citation></tp:treatment-meta><tp:nomenclature><tp:taxon-name><object-id xmlns:xlink="http://www.w3.org/1999/xlink" content-type="arpha" xlink:type="simple">8E7C3314-CC39-519B-9834-CBB031B18682</object-id>
              <tp:taxon-name-part taxon-name-part-type="genus" reg="Meiogyne">Meiogyne</tp:taxon-name-part>
              <tp:taxon-name-part taxon-name-part-type="species" reg="laddiana">laddiana</tp:taxon-name-part>
            </tp:taxon-name><tp:taxon-authority>(A.C.Sm.) B.Xue &amp; R.M.K.Saunders, Syst. Bot. 39(2): 401. 2014.</tp:taxon-authority></tp:nomenclature><tp:treatment-sec sec-type="Basionym" id="SECID0EM6AG"><title>Basionym.</title><p><italic><tp:taxon-name><tp:taxon-name-part taxon-name-part-type="genus" reg="Polyalthia">Polyalthia</tp:taxon-name-part> <tp:taxon-name-part taxon-name-part-type="species" reg="laddiana">laddiana</tp:taxon-name-part></tp:taxon-name></italic> A.C.Sm., Bernice P. Bishop Mus. Bull. 141: 60–61, fig. 28. 1936.</p></tp:treatment-sec><tp:treatment-sec sec-type="material" id="SECID0E46AG"><title>Type.</title><p>Fiji, Fulanga, 22 Feb. 1934, <italic>A.C. Smith 1147</italic> (holotype: BISH; isotypes: GH[GH00039621], K[K000691674], NY[NY00026208], P[P00636929], S[S07-13360], US[US00098666], WIS[WIS00000302MAD]).</p></tp:treatment-sec></tp:taxon-treatment>
